# Supplementary material for: Putrescine Production by Latilactobacillus curvatus KP 3-4 Isolated from Fermented Foods
Source: Microorganisms. 2022 Mar 24;10(4):697. doi: 10.3390/microorganisms10040697 (PMC9026525; doi:10.3390/microorganisms10040697)
Supplement: Supplementary file 1 [file microorganisms-10-00697-s001.zip]

Archive with 2 entries (2 files):
- Supplementary Figure Caption.pdf
- Supplementary Figures.pptx
